# Supplementary material for: A Global Women’s Rugby Union Web-Based Survey
Source: Int J Environ Res Public Health. 2023 Apr 12;20(8):5475. doi: 10.3390/ijerph20085475 (PMC10138678; doi:10.3390/ijerph20085475)
Supplement: Supplementary file 1 [file ijerph-20-05475-s001.zip]

Archive with 1 entries (1 files):
- ijerph-2161427-supplementary.pdf
